# Supplementary material for: Voltammetric Investigation of Ferulic Acid at Disposable Pencil Graphite Electrode
Source: Micromachines (Basel). 2023 Oct 19;14(10):1951. doi: 10.3390/mi14101951 (PMC10609049; doi:10.3390/mi14101951)
Supplement: Supplementary file 1 [file micromachines-14-01951-s001.zip]

Archive with 1 entries (1 files):
- micromachines-2664007-SI.pdf
